# Supplementary material for: Plasma metabolites and lipids associate with kidney function and kidney volume in hypertensive ADPKD patients early in the disease course
Source: BMC Nephrol. 2019 Feb 25;20:66. doi: 10.1186/s12882-019-1249-6 (PMC6388487; doi:10.1186/s12882-019-1249-6)
Supplement: Supplementary file 2 — Table S1. Significant (p < 0.05) effect modification of patient’s sex/genotype on metabolite/lipid-eGFR association. Table S2. Significant (p < 0.05) effect modification of patient’s sex/genotype on metabolite/lipid-ht-TKV association. Table S3. Plasma metabolites and lipids significantly (p < 0.05) associated with (a) eGFR, after controlling for ht-TKV as a covariate and with (b) ht-TKV, after controlling for eGFR as a covariate. (XLSX 19 kb) [file 12882_2019_1249_MOESM2_ESM.xlsx]

## Sheet: Table S1
Table S1. Significant (p<0.05) effect modification of patient’s sex/genotype on metabolite/lipid-eGFR association.
	Signifcance of effect modification by Sex		Effect Size (SD)
Metabolite	p-value	FDR q-value	male	female
tryptophan	0.0253641	0.559694	0.0670 (0.047)	-0.0515 (0.046)
creatinine	0.0374718	0.559694	-0.0999 (0.028)	-0.0308 (0.020)
conduritol-beta-epoxide	0.0416993	0.559694	-0.0096 (0.010)	0.0239 (0.011)
Lipid
Phosphatidylcholine(37:2) [M+H]+	0.00728986	0.346854	0.0604 (0.045)	-0.0833 (0.039)
Phosphatidylcholine(33:2) [M+H]+	0.010503	0.346854	0.0292 (0.034)	-0.0826 (0.031)
Phosphatidylcholine(31:0) [M+H]+	0.0119552	0.346854	0.0355 (0.033)	-0.0701 (0.033)
Ceramide(d38:1) [M+Na]+	0.0245837	0.435126	0.0927 (0.044)	-0.0560 (0.041)
Lysophosphatidylethanolamine(20:4) [M+H]+	0.0249962	0.435126	-0.0070 (0.003)	0.0041 (0.003)
Ceramide(d41:1) [M+Na]+	0.0437935	0.587293	0.0684 (0.048)	-0.0658 (0.043)
	Signifcance of effect modification by genotype		Effect Size (SD)
Metabolite	p-value	FDR q-value	PKD1	PKD2
phosphate	0.0350206	0.370709	-0.0426 (0.023)	0.0446 (0.032)
threonine	0.0358805	0.370709	0.0345 (0.029)	-0.0911 (0.059)
Lipid
Phosphatidylcholine(30:0) [M+H]+	0.0215827	0.592232	0.0501 (0.018)	-0.0154 (0.032)
Diglyceride(36:6) [M+Na]+	0.0235187	0.592232	0.0260 (0.030)	-0.1035 (0.065)
Phosphatidylcholine(28:0) [M+H]+	0.0248959	0.592232	0.0420 (0.014)	-0.0006 (0.023)

## Sheet: Table S2
Table S2. Significant (p<0.05) effect modification of patient’s sex/genotype on metabolite/lipid-ht-TKV association.
	Signifcance of effect modification by Sex		Effect Size (SD)
Metabolite	p-value	FDR q-value	male	female
piperidone	0.00949031	0.667463	0.0589 (0.036)	-0.0639 (0.032)
fumaric acid	0.0182674	0.667463	0.2255 (0.080)	-0.0648 (0.097)
cholesterol	0.0243002	0.667463	-0.4464 (0.165)	0.0434 (0.165)
myo-inositol	0.0246453	0.667463	0.2359 (0.081)	0.0153 (0.069)
citrulline	0.0320422	0.667463	0.1409 (0.073)	-0.0823 (0.080)
alpha-ketoglutarate	0.0422684	0.667463	0.0954 (0.057)	-0.0932 (0.077)
pseudo uridine	0.046419	0.667463	0.3637 (0.110)	0.0496 (0.127)
Lipid
Phosphatidylcholine(37:2) [M+H]+	0.00131208	0.124615	-0.1422 (0.145)	0.4519 (0.123)
Lysophosphatidylethanolamine(20:4) [M+H]+	0.00327234	0.155395	0.0231 (0.011)	-0.0214 (0.011)
Phosphatidylcholine(33:2) [M+H]+	0.00576712	0.182578	-0.0741 (0.108)	0.3328 (0.101)
Phosphatidylcholine(34:2) [M+H]+	0.0113849	0.27032	-0.1917 (0.235)	0.5271 (0.219)
Phosphatidylcholine(p-36:2)/Phosphatidylcholine(o-36:3) [M+H]+	0.0268714	0.510424	-0.1323 (0.105)	0.1705 (0.089)
Phosphatidylethanolamine(p-34:1)/Phosphatidylethanolamine(o-34:2) [M+H]+	0.0392439	0.529702	-0.2467 (0.124)	0.1207 (0.113)
Triglyceride(48:4) A [M+K]+	0.0429228	0.529702	-0.1194 (0.057)	0.0283 (0.053)
Lysophosphatidylcholine(18:2) [M+H]+	0.0459367	0.529702	-0.0566 (0.079)	0.1171 (0.060)
	Signifcance of effect modification by genotype		Effect Size (SD)
Metabolite	p-value	FDR q-value	PKD1	PKD2
glycerol-alpha-phosphate	0.0116477	0.723044	-0.0155 (0.049)	0.3714 (0.156)
fucose	0.0181886	0.723044	0.1373 (0.050)	-0.1224 (0.110)
ethanolamine	0.0353456	0.723044	-0.0874 (0.096)	0.2348 (0.147)
glutamine	0.0376731	0.723044	0.1209 (0.071)	-0.0998 (0.163)
oxoproline	0.0425996	0.723044	0.3283 (0.121)	-0.2008 (0.220)
Lipid
Phosphatidylethanolamine(p-36:4)/Phosphatidylethanolamine(o-36:5) [M+H]+	0.010088	0.727102	-0.1251 (0.060)	0.4426 (0.163)
Cholesteryl Ester(14:0) [2M+NH4]+	0.0308813	0.727102	-0.0387 (0.026)	0.1465 (0.074)
Phosphatidylethanolamine (p-38:4)/Phosphatidylethanolamine (o-38:5) [M+H]+	0.0341018	0.727102	-0.1224 (0.063)	0.2818 (0.176)
Diglyceride(34:0) [M+K]+	0.039727	0.727102	0.0352 (0.046)	-0.1281 (0.111)

## Sheet: Table S3
Table S3. Plasma metabolites and lipids significantly (p<0.05) associated with (a) eGFR, after controlling for ht-TKV as a covariate and with (b) ht-TKV, after controlling for eGFR as a covariate.
(a) Controlling for ht-TKV
Metabolite	Effect Size (SD)	p-value	FDR q-value	KEGG ID	PubChem ID
pseudo uridine	-0.1622 (0.024)	<0.0001	<0.0001	C02067	15047
indole-3-lactate	-0.1080 (0.020)	<0.0001	<0.0001	C02043	92904
creatinine	-0.0649 (0.015)	<0.0001	0.0012	C00791	588
uric acid	-0.0488 (0.015)	0.0016	0.0403	C00366	1175
isothreonic acid	-0.0490 (0.017)	0.0041	0.0808	C21649	151152
arabitol	-0.0399 (0.015)	0.0066	0.1067	C01904	94154
beta-alanine	-0.0313 (0.012)	0.0087	0.1216	C00099	239
citric acid	-0.0590 (0.024)	0.0158	0.1929	C00158	311
salicylic acid	-0.0143 (0.006)	0.0215	0.2140	C00805	338
ribonic acid	-0.0468 (0.021)	0.0257	0.2140	C01685	5460677
indole-3-acetate	-0.0361 (0.016)	0.0270	0.2140	C00954	802
isothreitol	-0.0371 (0.017)	0.0284	0.2140	C16884	169019
trans-4-hydroxyproline	-0.0359 (0.016)	0.0296	0.2140	C01157	5810
L-gulonic acid	-0.0468 (0.022)	0.0320	0.2140	C00800	6857417
indole-3-propionic acid	-0.0172 (0.008)	0.0329	0.2140		3744
sucrose	-0.0184 (0.009)	0.0406	0.2171	C00089	5988
pipecolinic acid	0.0218 (0.011)	0.0406	0.2171		6931662
lyxitol	-0.0244 (0.012)	0.0413	0.2171	C00532	439255
levoglucosan	-0.0164 (0.008)	0.0423	0.2171		2724705
191801 (unknown)	-0.0700 (0.014)	<0.0001	0.0003
Lipid
Acylcarnitine(10:1) [M+H]+	-0.0397 (0.013)	0.0017	0.1733
Acylcarnitine(8:0) [M+H]+	-0.0302 (0.010)	0.0042	0.1940
Acylcarnitine(14:2) [M+H]+	-0.0288 (0.011)	0.0068	0.1940
Acylcarnitine(12:1) [M+H]+	-0.0329 (0.012)	0.0077	0.1940
Phosphatidylcholine(28:0) [M+H]+	0.0265 (0.012)	0.0233	0.4206
Triglyceride(59:3) [M+NH4]+	-0.0327 (0.015)	0.0294	0.4206
Triglyceride(53:3) [M+K]+	-0.0373 (0.017)	0.0328	0.4206
Monoacylglycerol(17:0/0:0/0:0) iSTD [M+NH4]+	0.0654 (0.031)	0.0333	0.4206
Phosphatidylcholine(30:0) [M+H]+	0.0298 (0.015)	0.0482	0.4463
(b) Controlling for eGFR
Metabolite	Effect Size (SD)	p-value	FDR q-value	KEGG ID	PubChem ID
taurine	-0.0455 (0.023)	0.0485	0.8204	C00245	1123
Lipid
Triglyceride(51:3) [M+K]+	0.1464 (0.038)	0.0001	0.0133
Triglyceride(53:3) [M+K]+	0.1459 (0.055)	0.0081	0.4023
Sphingomyelin(d43:1) [M+H]+	0.1606 (0.068)	0.0195	0.6473
Triglyceride(64:4) [M+NH4]+	-0.1267 (0.061)	0.0391	0.6837
Triacylglycerol d5(17:0/17:1/17:0) iSTD [M+Na]+	0.0972 (0.047)	0.0407	0.6837
